# Supplementary material for: MYCN mediates TFRC-dependent ferroptosis and reveals vulnerabilities in neuroblastoma
Source: Cell Death Dis. 2021 May 19;12(6):511. doi: 10.1038/s41419-021-03790-w (PMC8134466; doi:10.1038/s41419-021-03790-w)
Supplement: Supplementary file 3 — Supplementary Table 1 [file 41419_2021_3790_MOESM3_ESM.xlsx]

## Sheet: Sheet
Gene Symbol	Gene ID	SHEP_1	SHEP_2	SHEP_3	SKNAS_1	SKNAS_2	SKNAS_3	NLF_1	NLF_2	NLF_3	BE2C_1	BE2C_2	BE2C_3	SKNBE2_1	SKNBE2_2	SKNBE2_3	SKNDZ_1	SKNDZ_2	SKNDZ_3	KEGG Orthology	Gene Ontology
CARS	ENSG00000110619	12.99	11.91	13.25	9.11	9.03	9.38	13.68	15.84	14.23	9.8	10.51	11.33	6.83	6.5	6.75	7.03	6.75	6.7	K01883	molecular_function:tRNA binding(GO:0000049);molecular_function:cysteine-tRNA ligase activity(GO:0004817);molecular_function:protein binding(GO:0005515);molecular_function:ATP binding(GO:0005524);cellular_component:cytoplasm(GO:0005737);cellular_component:cytosol(GO:0005829);biological_process:tRNA aminoacylation for protein translation(GO:0006418);biological_process:cysteinyl-tRNA aminoacylation(…
STEAP3	ENSG00000115107	61.27	63.67	59.8	9.33	9.09	8.71	0	0.01	0.02	4.36	4.73	4.48	5.84	6.42	6.73	2.62	2.58	2.68	K10142	molecular_function:ferric-chelate reductase activity(GO:0000293);molecular_function:protein binding(GO:0005515);cellular_component:multivesicular body(GO:0005771);cellular_component:plasma membrane(GO:0005886);biological_process:cellular iron ion homeostasis(GO:0006879);biological_process:apoptotic process(GO:0006915);;biological_process:cell cycle(GO:0007049);biological_process:protein secretion…
TFRC	ENSG00000072274	73.6	76.58	74.15	42.18	42.52	43.78	77.37	64.49	71.81	34.6	32.66	39.98	35.11	36.5	38.81	48.84	43.65	49.03	K06503	molecular_function:transferrin receptor activity(GO:0004998);molecular_function:protein binding(GO:0005515);cellular_component:extracellular region(GO:0005576);cellular_component:endosome(GO:0005768);cellular_component:plasma membrane(GO:0005886);cellular_component:integral component of plasma membrane(GO:0005887);cellular_component:coated pit(GO:0005905);biological_process:proteolysis(GO:0006508…
CISD1	ENSG00000122873	17.31	19.14	16.08	11.42	10.57	9.91	11.31	14.11	12.04	14.87	15.09	15.14	19.72	19.46	16.85	13.07	12.79	13.02	_	cellular_component:mitochondrion(GO:0005739);cellular_component:mitochondrial outer membrane(GO:0005741);cellular_component:integral component of membrane(GO:0016021);biological_process:regulation of cellular respiration(GO:0043457);molecular_function:metal ion binding(GO:0046872);molecular_function:2 iron, 2 sulfur cluster binding(GO:0051537)
HSPB1	ENSG00000106211	306.64	363.14	332.51	156.77	165.96	152.26	114	147.93	140.61	40.35	44.2	47.75	50.21	45.09	39.05	22.08	25.12	21.22	K04455	cellular_component:proteasome complex(GO:0000502);molecular_function:protein kinase C binding(GO:0005080);molecular_function:protein binding(GO:0005515);cellular_component:nucleus(GO:0005634);cellular_component:cytoplasm(GO:0005737);cellular_component:spindle(GO:0005819);cellular_component:cytosol(GO:0005829);cellular_component:cytoskeleton(GO:0005856);cellular_component:plasma membrane(GO:000588…
PEBP1	ENSG00000089220	63.02	67.79	62.92	143.09	146.21	136.56	121.12	135.21	120.62	293.76	296.52	284.08	286.01	275.51	265.01	245.95	257.58	250.64	_	molecular_function:serine-type endopeptidase inhibitor activity(GO:0004867);molecular_function:ATP binding(GO:0005524);cellular_component:cytoplasm(GO:0005737);molecular_function:phosphatidylethanolamine binding(GO:0008429);molecular_function:enzyme binding(GO:0019899);molecular_function:protein kinase binding(GO:0019901)
KEAP1	ENSG00000079999	13.73	15.71	13.29	25.61	25.43	24.36	15.92	20.71	18.37	21.69	21.53	24.81	23.87	24.35	21.66	30.3	34.12	29.53	K10456	biological_process:in utero embryonic development(GO:0001701);molecular_function:protein binding(GO:0005515);cellular_component:nucleus(GO:0005634);cellular_component:nucleolus(GO:0005730);cellular_component:cytoplasm(GO:0005737);cellular_component:endoplasmic reticulum(GO:0005783);cellular_component:centrosome(GO:0005813);biological_process:transcription, DNA-templated(GO:0006351);biological_pro…
SLC7A11	ENSG00000151012	10.52	8.56	10.93	2.3	2.52	2.8	2.21	1.44	2.4	9.28	9	11.95	1.86	1.7	2.92	1.03	0.89	0.76	K13869	molecular_function:protein binding(GO:0005515);cellular_component:rough endoplasmic reticulum(GO:0005791);cellular_component:cytoskeleton(GO:0005856);cellular_component:plasma membrane(GO:0005886);biological_process:ion transport(GO:0006811);biological_process:amino acid transport(GO:0006865);biological_process:response to oxidative stress(GO:0006979);biological_process:brain development(GO:00074…
RPL8	ENSG00000161016	493.73	583.99	510.47	740.71	762.36	672.36	591.01	904.65	676.23	392.72	392.92	405.84	858.39	799.64	678.6	516.92	604.09	519.25	K02938	biological_process:nuclear-transcribed mRNA catabolic process, nonsense-mediated decay(GO:0000184);molecular_function:RNA binding(GO:0003723);molecular_function:structural constituent of ribosome(GO:0003735);cellular_component:cytosol(GO:0005829);cellular_component:ribosome(GO:0005840);biological_process:translation(GO:0006412);biological_process:translational initiation(GO:0006413);biological_pr…
SAT1	ENSG00000130066	10.52	8.95	10.65	2.95	2.4	3.43	3.8	3.27	2.97	3.44	3.35	3.54	4.32	3.98	3.72	3.21	2.76	3.47	K00657	biological_process:angiogenesis(GO:0001525);molecular_function:diamine N-acetyltransferase activity(GO:0004145);molecular_function:protein binding(GO:0005515);cellular_component:intracellular(GO:0005622);cellular_component:cytosol(GO:0005829);biological_process:polyamine metabolic process(GO:0006595);biological_process:polyamine biosynthetic process(GO:0006596);molecular_function:N-acetyltransfer…
FADS2	ENSG00000134824	4.14	4.55	4.09	55.44	54.55	52.28	17.83	18.89	18.34	17.43	18.08	22.94	32.91	32.42	31.57	57.38	59.7	56.26	K10226	molecular_function:stearoyl-CoA 9-desaturase activity(GO:0004768);molecular_function:iron ion binding(GO:0005506);cellular_component:endoplasmic reticulum membrane(GO:0005789);cellular_component:integral component of plasma membrane(GO:0005887);biological_process:lipid metabolic process(GO:0006629);biological_process:fatty acid biosynthetic process(GO:0006633);biological_process:unsaturated fatty…
AIFM2	ENSG00000042286	4.35	5.04	4.72	3.93	3.92	3.47	0.32	0.37	0.42	2.99	2.46	3.03	1.58	1.76	1.53	1.25	1.13	1.24	K11504	molecular_function:DNA binding(GO:0003677);molecular_function:electron-transferring-flavoprotein dehydrogenase activity(GO:0004174);cellular_component:cytoplasm(GO:0005737);cellular_component:mitochondrion(GO:0005739);cellular_component:mitochondrial outer membrane(GO:0005741);cellular_component:lipid particle(GO:0005811);cellular_component:cytosol(GO:0005829);biological_process:apoptotic mitocho…
FTH1	ENSG00000167996	680.44	694.34	654.59	239.78	236.1	229.28	212.07	205.29	217.21	150.25	151.33	176.71	259.03	256.77	256.18	177.53	198.86	184.94	K00522	molecular_function:ferroxidase activity(GO:0004322);molecular_function:iron ion binding(GO:0005506);molecular_function:protein binding(GO:0005515);cellular_component:cytosol(GO:0005829);biological_process:iron ion transport(GO:0006826);biological_process:cellular iron ion homeostasis(GO:0006879);biological_process:intracellular sequestering of iron ion(GO:0006880);biological_process:post-Golgi ve…
CHAC1	ENSG00000128965	4.72	2.97	3.97	0.98	1.58	1.36	2.22	2.78	2.49	32.11	36.18	40.62	6.23	4.39	5.48	1.32	1.91	1.58	K07232	molecular_function:Notch binding(GO:0005112);molecular_function:protein binding(GO:0005515);cellular_component:Golgi apparatus(GO:0005794);cellular_component:trans-Golgi network(GO:0005802);cellular_component:cytosol(GO:0005829);biological_process:response to unfolded protein(GO:0006986);biological_process:Notch signaling pathway(GO:0007219);biological_process:negative regulation of protein proce…
G6PD	ENSG00000160211	13.35	13.72	14.68	18.25	18.01	17.14	6.3	7.93	7.76	3.58	3.73	3.99	3.46	3.54	3.61	4.45	5.07	4.19	K00036	biological_process:cytokine production(GO:0001816);molecular_function:glucose-6-phosphate dehydrogenase activity(GO:0004345);molecular_function:glucose binding(GO:0005536);cellular_component:nucleus(GO:0005634);cellular_component:cytoplasm(GO:0005737);cellular_component:centrosome(GO:0005813);cellular_component:cytosol(GO:0005829);biological_process:carbohydrate metabolic process(GO:0005975);biol…
ABCC1	ENSG00000103222	18.51	17.32	16.82	17.08	17.2	17.95	14.32	13.11	15.45	30.43	29.14	35.35	20	19.11	24.86	28.37	28.36	27.45	K05665	molecular_function:transporter activity(GO:0005215);molecular_function:ATP binding(GO:0005524);cellular_component:nucleus(GO:0005634);cellular_component:nucleolus(GO:0005730);cellular_component:Golgi apparatus(GO:0005794);cellular_component:plasma membrane(GO:0005886);cellular_component:integral component of plasma membrane(GO:0005887);;biological_process:leukotriene metabolic process(GO:0006691)…
GPX4	ENSG00000167468	95.06	97.38	93.67	65.83	66.21	63.6	84	117.84	92.19	53.45	57.85	59.17	52.35	50.79	45.89	73.59	78.11	68.53	K05361	molecular_function:glutathione peroxidase activity(GO:0004602);cellular_component:mitochondrion(GO:0005739);cellular_component:cytosol(GO:0005829);biological_process:phospholipid metabolic process(GO:0006644);biological_process:response to oxidative stress(GO:0006979);biological_process:multicellular organismal development(GO:0007275);biological_process:arachidonic acid metabolic process(GO:00193…
HSBP1	ENSG00000230989	14.96	17.43	15.38	13.4	13.05	12.12	24.26	26.53	22.62	22.98	23.44	22.33	21.67	21.21	18.24	38.17	37.96	39.44	K19765	biological_process:negative regulation of transcription from RNA polymerase II promoter(GO:0000122);molecular_function:transcription corepressor activity(GO:0003714);cellular_component:nucleus(GO:0005634);cellular_component:cytoskeleton(GO:0005856);biological_process:muscle contraction(GO:0006936)
NCOA4	ENSG00000138293	1.19	0.97	1.48	1.01	0.77	0.67	0.77	0.45	0.69	1.06	1.31	1.11	1	0.92	1.44	0.8	0.67	0.73	K09289	molecular_function:transcription coactivator activity(GO:0003713);cellular_component:nucleus(GO:0005634);biological_process:transcription, DNA-templated(GO:0006351);biological_process:male gonad development(GO:0008584);biological_process:response to hormone(GO:0009725);biological_process:androgen receptor signaling pathway(GO:0030521);biological_process:positive regulation of transcription, DNA-t…
ACSL4	ENSG00000068366	38.13	36.43	39.27	13.92	13.5	14.56	6.73	5.63	6.33	13.66	14.31	14.94	11.85	12.38	13.08	6.32	5.92	7.18	K01897	biological_process:long-chain fatty acid metabolic process(GO:0001676);molecular_function:catalytic activity(GO:0003824);molecular_function:long-chain fatty acid-CoA ligase activity(GO:0004467);molecular_function:ATP binding(GO:0005524);cellular_component:cytoplasm(GO:0005737);cellular_component:mitochondrial outer membrane(GO:0005741);cellular_component:peroxisome(GO:0005777);cellular_component:…
ACSL3	ENSG00000123983	32.29	31.69	30.6	30.85	30.91	30.66	22.65	19.2	21.54	27.86	27.01	29.58	16.67	15.69	18.37	14.27	13.39	14.64	K01897	molecular_function:catalytic activity(GO:0003824);molecular_function:long-chain fatty acid-CoA ligase activity(GO:0004467);molecular_function:ATP binding(GO:0005524);cellular_component:mitochondrial outer membrane(GO:0005741);cellular_component:peroxisomal membrane(GO:0005778);cellular_component:endoplasmic reticulum(GO:0005783);cellular_component:endoplasmic reticulum membrane(GO:0005789);cellul…
PGD	ENSG00000142657	45.31	49.98	48.13	33.95	29.61	29.52	65.52	76	67.46	40	41.09	44.97	70.49	65.8	67.27	76.12	79.15	77.59	K00033	molecular_function:phosphogluconate dehydrogenase (decarboxylating) activity(GO:0004616);cellular_component:cytosol(GO:0005829);biological_process:carbohydrate metabolic process(GO:0005975);biological_process:pentose-phosphate shunt(GO:0006098);biological_process:pentose-phosphate shunt, oxidative branch(GO:0009051);biological_process:pentose biosynthetic process(GO:0019322);biological_process:D-…
ZEB1	ENSG00000148516	3.71	3.62	4.02	8.1	7.95	8.18	12.81	10.21	11.22	9.22	9.5	8.96	12.75	12.54	15.36	10.3	8.86	10.53	K09299	biological_process:negative regulation of transcription from RNA polymerase II promoter(GO:0000122);molecular_function:nucleic acid binding(GO:0003676);molecular_function:chromatin binding(GO:0003682);molecular_function:double-stranded DNA binding(GO:0003690);molecular_function:sequence-specific DNA binding transcription factor activity(GO:0003700);molecular_function:transcription coactivator act…
FANCD2	ENSG00000144554	3.85	3.5	3.47	4.56	4.69	4.85	10.15	7.63	9.81	4.37	4.39	4.99	5.28	5.35	5.49	23.42	21.44	22.84	K10891	cellular_component:condensed chromosome(GO:0000793);molecular_function:protein binding(GO:0005515);cellular_component:nucleoplasm(GO:0005654);biological_process:DNA repair(GO:0006281);biological_process:synapsis(GO:0007129);biological_process:gamete generation(GO:0007276);biological_process:response to gamma radiation(GO:0010332)
MT1G	ENSG00000125144	0	0.06	0	0.07	0	0	0	0	0	0.16	0.08	0	0	0	0	0	0.07	0	K14739	molecular_function:protein binding(GO:0005515);cellular_component:nucleus(GO:0005634);cellular_component:cytoplasm(GO:0005737);molecular_function:zinc ion binding(GO:0008270);biological_process:monocyte differentiation(GO:0030224);biological_process:cellular response to vascular endothelial growth factor stimulus(GO:0035924);biological_process:monocyte activation(GO:0042117);biological_process:ne…
CRYAB	ENSG00000109846	0	0	0	0	0	0	0	0	0	0	0	0	0	0	0	0	0	0	K09542	biological_process:response to hypoxia(GO:0001666);biological_process:lens development in camera-type eye(GO:0002088);molecular_function:structural constituent of eye lens(GO:0005212);molecular_function:protein binding(GO:0005515);cellular_component:nucleus(GO:0005634);cellular_component:cytoplasm(GO:0005737);cellular_component:mitochondrion(GO:0005739);cellular_component:Golgi apparatus(GO:00057…
TP53	ENSG00000141510	29.09	26.93	26.39	5.35	5.99	5.33	18.56	19.54	18.16	32.18	31.7	36.21	36.9	37.33	40.64	57.53	53.21	53.65	K04451	biological_process:protein import into nucleus, translocation(GO:0000060);biological_process:negative regulation of transcription from RNA polymerase II promoter(GO:0000122);biological_process:DNA strand renaturation(GO:0000733);cellular_component:chromatin(GO:0000785);cellular_component:nuclear chromatin(GO:0000790);molecular_function:RNA polymerase II core promoter proximal region sequence-spec…
CD44	ENSG00000026508	124.18	119.87	123.18	8.11	8.01	8.68	0	0.01	0	1.62	1.51	2.11	8.34	7.67	8.79	0.15	0.13	0.23	K06256	biological_process:branching involved in ureteric bud morphogenesis(GO:0001658);biological_process:wound healing involved in inflammatory response(GO:0002246);molecular_function:hyalurononglucosaminidase activity(GO:0004415);molecular_function:transmembrane signaling receptor activity(GO:0004888);molecular_function:protein binding(GO:0005515);molecular_function:collagen binding(GO:0005518);molecu…
GLS2	ENSG00000135423	2.08	1.29	1.56	0.21	0.11	0.24	0.63	0.26	0.6	0.24	0.15	0.13	0.29	0.34	0.46	0.46	0.33	0.37	K01425	molecular_function:glutaminase activity(GO:0004359);molecular_function:protein binding(GO:0005515);cellular_component:mitochondrion(GO:0005739);cellular_component:mitochondrial matrix(GO:0005759);biological_process:cellular amino acid metabolic process(GO:0006520);biological_process:glutamine metabolic process(GO:0006541);biological_process:synaptic transmission(GO:0007268);biological_process:neu…
ALOX15	ENSG00000161905	0.05	0.01	0	0	0	0.02	0	0	0.02	0	0.02	0	0	0	0	0	0.01	0.05	K00460	biological_process:ossification(GO:0001503);biological_process:negative regulation of adaptive immune response(GO:0002820);molecular_function:arachidonate 12-lipoxygenase activity(GO:0004052);molecular_function:iron ion binding(GO:0005506);molecular_function:protein binding(GO:0005515);cellular_component:nucleus(GO:0005634);cellular_component:nucleolus(GO:0005730);cellular_component:cytoplasm(GO:…
IREB2	ENSG00000136381	10.45	10.16	10.38	17.05	17.71	19.04	22.35	19.93	21.29	17.46	17.58	18.21	16.07	16.68	20.03	17.41	16.29	18.29	K17985	molecular_function:RNA binding(GO:0003723);molecular_function:protein binding(GO:0005515);cellular_component:cytoplasm(GO:0005737);cellular_component:mitochondrion(GO:0005739);cellular_component:cytosol(GO:0005829);biological_process:regulation of translation(GO:0006417);biological_process:protoporphyrinogen IX biosynthetic process(GO:0006782);biological_process:iron ion transport(GO:0006826);bio…
ALOX12	ENSG00000108839	0.95	0.84	1.04	0.19	0.38	0.26	0.61	0.62	0.8	0.09	0.13	0.1	0.31	0.5	0.62	1.4	1.65	0.85	K00458	molecular_function:arachidonate 12-lipoxygenase activity(GO:0004052);molecular_function:iron ion binding(GO:0005506);molecular_function:protein binding(GO:0005515);cellular_component:cytoplasm(GO:0005737);cellular_component:cytosol(GO:0005829);biological_process:leukotriene metabolic process(GO:0006691);biological_process:movement of cell or subcellular component(GO:0006928);biological_process:ag…
SLC1A5	ENSG00000105281	71.03	72.77	71.86	100.01	98.94	93.84	54.58	63.48	62.69	176.99	178.3	214.72	53.65	53.55	50.4	54.08	54.77	50.41	K05616	molecular_function:virus receptor activity(GO:0001618);molecular_function:receptor activity(GO:0004872);cellular_component:Golgi apparatus(GO:0005794);cellular_component:plasma membrane(GO:0005886);cellular_component:integral component of plasma membrane(GO:0005887);biological_process:ion transport(GO:0006811);biological_process:amino acid transport(GO:0006865);biological_process:glutamine transp…
HMGCR	ENSG00000113161	12.37	12.06	13.05	29.74	28.84	30.9	22.32	19.3	20.35	25.1	25.72	28.83	29.41	29.62	32.45	58.09	51.58	56.59	K00021	molecular_function:hydroxymethylglutaryl-CoA reductase (NADPH) activity(GO:0004420);molecular_function:protein binding(GO:0005515);cellular_component:peroxisomal membrane(GO:0005778);cellular_component:endoplasmic reticulum(GO:0005783);cellular_component:endoplasmic reticulum membrane(GO:0005789);biological_process:cholesterol biosynthetic process(GO:0006695);biological_process:ubiquinone metabol…
PTGS2	ENSG00000073756	3.24	2.89	3.33	1.06	1.1	0.95	0.03	0	0.04	0	0	0	0.01	0.04	0.01	0	0	0	K11987	biological_process:prostaglandin biosynthetic process(GO:0001516);biological_process:angiogenesis(GO:0001525);molecular_function:peroxidase activity(GO:0004601);molecular_function:prostaglandin-endoperoxide synthase activity(GO:0004666);cellular_component:nucleus(GO:0005634);cellular_component:cytoplasm(GO:0005737);cellular_component:endoplasmic reticulum membrane(GO:0005789);biological_process:p…
ACACA	ENSG00000132142	13.23	12.39	12.29	13.86	13.72	14.27	7.31	5.95	7.2	19.69	18.51	20.05	18.51	19.54	24.16	19.73	17.59	19.34	K11262	biological_process:tissue homeostasis(GO:0001894);molecular_function:acetyl-CoA carboxylase activity(GO:0003989);molecular_function:biotin carboxylase activity(GO:0004075);molecular_function:protein binding(GO:0005515);molecular_function:ATP binding(GO:0005524);cellular_component:mitochondrion(GO:0005739);cellular_component:cytosol(GO:0005829);biological_process:acetyl-CoA metabolic process(GO:00…
DPP4	ENSG00000197635	4.86	5.14	4.35	0.19	0.07	0.09	0.01	0.01	0	0.01	0.01	0.01	0	0	0	0	0.01	0	K01278	biological_process:response to hypoxia(GO:0001666);molecular_function:protease binding(GO:0002020);molecular_function:aminopeptidase activity(GO:0004177);molecular_function:serine-type endopeptidase activity(GO:0004252);molecular_function:receptor binding(GO:0005102);molecular_function:protein binding(GO:0005515);cellular_component:plasma membrane(GO:0005886);biological_process:proteolysis(GO:000…
NFS1	ENSG00000244005	6.09	6.35	6.27	7.32	6.6	7.09	4	5.16	3.69	7.09	6.71	6.63	4.64	4.97	4.31	5.6	5.18	4.86	K04487	biological_process:sulfur amino acid metabolic process(GO:0000096);molecular_function:catalytic activity(GO:0003824);molecular_function:protein binding(GO:0005515);cellular_component:nucleus(GO:0005634);cellular_component:mitochondrion(GO:0005739);cellular_component:mitochondrial matrix(GO:0005759);cellular_component:cytosol(GO:0005829);biological_process:protein complex assembly(GO:0006461);biol…
CBS	ENSG00000160200	8.69	8.44	9.33	22.54	22.47	22.58	31.45	36.12	34.97	51.02	51.83	52.19	42.56	42.49	41.26	43.8	46.37	42.95	K01697	biological_process:sulfur amino acid metabolic process(GO:0000096);biological_process:endochondral ossification(GO:0001958);biological_process:blood vessel remodeling(GO:0001974);molecular_function:cystathionine beta-synthase activity(GO:0004122);molecular_function:cysteine synthase activity(GO:0004124);molecular_function:protein binding(GO:0005515);cellular_component:nucleus(GO:0005634);cellular…
ALOX5	ENSG00000012779	0	0	0	0	0	0	0	0	0	0	0	0	0	0	0.02	0	0	0	K00461	biological_process:leukotriene production involved in inflammatory response(GO:0002540);molecular_function:arachidonate 5-lipoxygenase activity(GO:0004051);molecular_function:iron ion binding(GO:0005506);molecular_function:protein binding(GO:0005515);cellular_component:nuclear envelope(GO:0005635);cellular_component:nuclear envelope lumen(GO:0005641);cellular_component:cytosol(GO:0005829);biologi…
EMC2	ENSG00000104412	9.78	10.21	9.48	11.23	11	11.09	10.3	8.71	9.1	11.52	11.63	8.62	12.42	12.88	12.34	8.96	8.7	8.35	_	cellular_component:nucleus(GO:0005634);cellular_component:cytoplasm(GO:0005737);cellular_component:mitochondrion(GO:0005739);cellular_component:endoplasmic reticulum(GO:0005783);cellular_component:ER membrane protein complex(GO:0072546)
PHKG2	ENSG00000156873	2.98	3.11	3.2	3.5	3.21	3.04	2.95	3.27	3.35	3.06	3.24	2.9	1.74	2.18	1.78	3.52	4.09	3.49	K00871	molecular_function:protein kinase activity(GO:0004672);molecular_function:protein serine/threonine kinase activity(GO:0004674);molecular_function:phosphorylase kinase activity(GO:0004689);molecular_function:calmodulin binding(GO:0005516);molecular_function:ATP binding(GO:0005524);cellular_component:cellular_component(GO:0005575);cellular_component:cytosol(GO:0005829);cellular_component:phosphoryl…
HMOX1	ENSG00000100292	4.4	4.93	4.21	2.66	1.63	2.04	3.92	5.74	4.34	1.72	1.58	1.78	1.2	0.99	1.29	1.27	1.16	0.84	K00510	biological_process:angiogenesis(GO:0001525);biological_process:response to hypoxia(GO:0001666);biological_process:endothelial cell proliferation(GO:0001935);biological_process:wound healing involved in inflammatory response(GO:0002246);biological_process:negative regulation of leukocyte migration(GO:0002686);molecular_function:heme oxygenase (decyclizing) activity(GO:0004392);molecular_function:p…
FDFT1	ENSG00000079459	23.56	25.34	23.85	57.07	52.27	48.79	42.79	48.88	43.68	19.46	19.11	20.55	36.27	34.86	33.58	59.72	59.45	58.29	K00801	molecular_function:farnesyl-diphosphate farnesyltransferase activity(GO:0004310);cellular_component:endoplasmic reticulum(GO:0005783);cellular_component:endoplasmic reticulum membrane(GO:0005789);biological_process:steroid biosynthetic process(GO:0006694);biological_process:cholesterol biosynthetic process(GO:0006695);biological_process:isoprenoid biosynthetic process(GO:0008299);biological_proce…
NQO1	ENSG00000181019	48.93	58.33	49.36	52.56	51.06	49.96	4.87	6.03	4.78	4.9	5.77	5.36	7.13	7.05	5.36	6.39	6.28	6.35	K00355	molecular_function:NAD(P)H dehydrogenase (quinone) activity(GO:0003955);molecular_function:cytochrome-b5 reductase activity, acting on NAD(P)H(GO:0004128);molecular_function:superoxide dismutase activity(GO:0004784);molecular_function:protein binding(GO:0005515);cellular_component:cytoplasm(GO:0005737);cellular_component:cytosol(GO:0005829);biological_process:regulation of cellular amino acid met…
GOT1	ENSG00000120053	19.14	19.3	19.19	15.05	14.24	13.39	12.87	15.1	14.13	49.02	45.27	50.63	17.97	19.84	17.18	26.49	25.54	23.2	K14454	biological_process:sulfur amino acid metabolic process(GO:0000096);molecular_function:L-aspartate:2-oxoglutarate aminotransferase activity(GO:0004069);molecular_function:phosphatidylserine decarboxylase activity(GO:0004609);cellular_component:cytoplasm(GO:0005737);cellular_component:lysosome(GO:0005764);cellular_component:cytosol(GO:0005829);biological_process:carbohydrate metabolic process(GO:00…
AKR1C1	ENSG00000187134	0.46	0.74	0.5	1.46	1.57	1.28	3.02	3.91	2.5	0.32	0.43	0.27	0.63	0.7	0.61	0.68	0.83	0.68	K00089	biological_process:retinoid metabolic process(GO:0001523);molecular_function:alditol:NADP+ 1-oxidoreductase activity(GO:0004032);molecular_function:aldo-keto reductase (NADP) activity(GO:0004033);cellular_component:cytosol(GO:0005829);biological_process:xenobiotic metabolic process(GO:0006805);biological_process:digestion(GO:0007586);biological_process:phototransduction, visible light(GO:0007603)…
GSS	ENSG00000100983	25.38	28.42	27.33	27.04	25.93	24.19	16.27	18.7	16.9	25.14	25.1	25.62	22.48	21.04	19.74	38	40.03	39.08	K01920	molecular_function:magnesium ion binding(GO:0000287);molecular_function:glutathione synthase activity(GO:0004363);molecular_function:ATP binding(GO:0005524);cellular_component:cytosol(GO:0005829);biological_process:cellular amino acid metabolic process(GO:0006520);biological_process:glutathione biosynthetic process(GO:0006750);biological_process:xenobiotic metabolic process(GO:0006805);biological…
AKR1C3	ENSG00000196139	0.32	0.29	0.21	0.05	0.01	0.04	2.33	3.98	4.11	1.26	0.58	0.92	0.89	0.94	0.95	0	0.03	0.07	K04119	biological_process:protein import into nucleus, translocation(GO:0000060);biological_process:retinoid metabolic process(GO:0001523);molecular_function:retinal dehydrogenase activity(GO:0001758);molecular_function:alditol:NADP+ 1-oxidoreductase activity(GO:0004032);molecular_function:aldo-keto reductase (NADP) activity(GO:0004033);molecular_function:retinol dehydrogenase activity(GO:0004745);molec…
AKR1C2	ENSG00000151632	0.01	0.01	0.03	0.11	0.12	0.05	0.22	0.77	0.27	0.03	0.16	0.12	0.01	0.04	0	0.03	0.01	0.01	K02159	molecular_function:alditol:NADP+ 1-oxidoreductase activity(GO:0004032);molecular_function:prostaglandin F receptor activity(GO:0004958);cellular_component:cytoplasm(GO:0005737);biological_process:prostaglandin metabolic process(GO:0006693);biological_process:G-protein coupled receptor signaling pathway(GO:0007186);biological_process:digestion(GO:0007586);biological_process:steroid metabolic proce…
ACSF2	ENSG00000167107	7.36	7.42	7.67	4.95	4.92	4.96	2.39	3.1	2.28	0.23	0.18	0.24	0.17	0.04	0.28	0.41	0.5	0.54	K00666	molecular_function:catalytic activity(GO:0003824);molecular_function:ATP binding(GO:0005524);cellular_component:mitochondrion(GO:0005739);biological_process:fatty acid metabolic process(GO:0006631);molecular_function:ligase activity(GO:0016874)
CS	ENSG00000062485	32.12	32.22	30.39	41.59	40.79	40.46	53.55	52.45	54.91	93.13	91.46	92.6	57.95	58.28	60.8	60.77	57.23	59.25	K01647	molecular_function:citrate (Si)-synthase activity(GO:0004108);cellular_component:mitochondrion(GO:0005739);cellular_component:mitochondrial matrix(GO:0005759);biological_process:carbohydrate metabolic process(GO:0005975);biological_process:tricarboxylic acid cycle(GO:0006099);biological_process:cellular metabolic process(GO:0044237);biological_process:cellular carbohydrate metabolic process(GO:00…
SQLE	ENSG00000104549	13.46	15.11	13.64	62.6	63.74	63.81	30.92	28.57	31.42	50.5	50.91	54.73	49.75	46.45	46.09	54.93	54.09	55.38	K00511	molecular_function:squalene monooxygenase activity(GO:0004506);cellular_component:endoplasmic reticulum membrane(GO:0005789);biological_process:cholesterol biosynthetic process(GO:0006695);biological_process:cellular aromatic compound metabolic process(GO:0006725);biological_process:cholesterol metabolic process(GO:0008203);biological_process:response to organic substance(GO:0010033);cellular_com…
GCLC	ENSG00000001084	6.29	6.23	6.41	5.31	5.02	5.15	7.83	7.47	7.99	5.9	5.74	5.74	6.79	6.62	6.46	6.46	6.82	7.19	K11204	biological_process:sulfur amino acid metabolic process(GO:0000096);molecular_function:magnesium ion binding(GO:0000287);molecular_function:glutamate-cysteine ligase activity(GO:0004357);molecular_function:ATP binding(GO:0005524);cellular_component:cytoplasm(GO:0005737);cellular_component:cytosol(GO:0005829);biological_process:cysteine metabolic process(GO:0006534);biological_process:glutamate met…
LPCAT3	ENSG00000111684	0.26	0.33	0.29	0.2	0.24	0.43	0.08	0.23	0.29	0.26	0.19	0.3	0.23	0.15	0.16	0.13	0.2	0.2	K13515	cellular_component:endoplasmic reticulum membrane(GO:0005789);biological_process:phospholipid metabolic process(GO:0006644);cellular_component:integral component of membrane(GO:0016021);molecular_function:transferase activity, transferring acyl groups(GO:0016746);biological_process:phosphatidylserine acyl-chain remodeling(GO:0036150);biological_process:phosphatidylcholine acyl-chain remodeling(GO…
ACO1	ENSG00000122729	43.8	40.97	42	11.07	11.11	11.07	6.02	6.12	6.32	1.94	1.53	1.85	2.3	2.18	2.24	5.94	5.94	5.87	K01681	molecular_function:RNA binding(GO:0003723);molecular_function:aconitate hydratase activity(GO:0003994);molecular_function:protein binding(GO:0005515);cellular_component:cytoplasm(GO:0005737);cellular_component:mitochondrion(GO:0005739);cellular_component:endoplasmic reticulum(GO:0005783);cellular_component:Golgi apparatus(GO:0005794);cellular_component:cytosol(GO:0005829);biological_process:trica…
GCLM	ENSG00000023909	7.57	7.32	7.49	7.69	6.81	7.39	7.24	4.82	5.76	2.58	3.35	2.71	4.79	4.17	5.59	3.77	3.46	4.05	K11205	biological_process:sulfur amino acid metabolic process(GO:0000096);molecular_function:glutamate-cysteine ligase activity(GO:0004357);cellular_component:cytosol(GO:0005829);biological_process:cysteine metabolic process(GO:0006534);biological_process:glutamate metabolic process(GO:0006536);biological_process:glutathione biosynthetic process(GO:0006750);biological_process:xenobiotic metabolic proces…
NOX1	ENSG00000007952	0.13	0.44	0.18	0.9	1	0.98	0.18	0.28	0.17	0.32	0.45	0.41	0.15	0.17	0.37	0.33	0.68	0.51	K08008	biological_process:angiogenesis(GO:0001525);biological_process:regulation of systemic arterial blood pressure by renin-angiotensin(GO:0003081);molecular_function:protein binding(GO:0005515);cellular_component:early endosome(GO:0005769);biological_process:NADP metabolic process(GO:0006739);biological_process:FADH2 metabolic process(GO:0006746);biological_process:superoxide metabolic process(GO:000…
NFE2L2	ENSG00000116044	23.83	24.3	24.45	31.73	31.67	31.65	19.57	17.27	17.32	11.84	11.42	11.34	17.04	18.39	16.56	18.33	17.79	17.67	K05638	cellular_component:chromatin(GO:0000785);molecular_function:RNA polymerase II activating transcription factor binding(GO:0001102);molecular_function:DNA binding(GO:0003677);molecular_function:sequence-specific DNA binding transcription factor activity(GO:0003700);cellular_component:nucleus(GO:0005634);cellular_component:cytoplasm(GO:0005737);cellular_component:centrosome(GO:0005813);cellular_comp…
ATP5G3	ENSG00000154518	14.17	17.07	13.97	23.36	22.62	21.58	14.75	18.6	14.24	20.46	21.21	21.37	24.65	24.95	20.12	25.55	26.35	24.56	K02128	molecular_function:transporter activity(GO:0005215);cellular_component:mitochondrial proton-transporting ATP synthase complex(GO:0005753);molecular_function:lipid binding(GO:0008289);molecular_function:hydrogen ion transmembrane transporter activity(GO:0015078);biological_process:ATP synthesis coupled proton transport(GO:0015986);biological_process:ATP hydrolysis coupled proton transport(GO:00159…
