# Supplementary material for: MYCN mediates TFRC-dependent ferroptosis and reveals vulnerabilities in neuroblastoma
Source: Cell Death Dis. 2021 May 19;12(6):511. doi: 10.1038/s41419-021-03790-w (PMC8134466; doi:10.1038/s41419-021-03790-w)
Supplement: Supplementary file 4 — Supplementary Table 2 [file 41419_2021_3790_MOESM4_ESM.xlsx]

## Sheet: Sheet
Gene Symbol	Gene ID	SHEP_1	SHEP_2	SHEP_3	SKNAS_1	SKNAS_2	SKNAS_3	NLF_1	NLF_2	NLF_3	BE2C_1	BE2C_2	BE2C_3	SKNBE2_1	SKNBE2_2	SKNBE2_3	SKNDZ_1	SKNDZ_2	SKNDZ_3	KEGG Orthology	Gene Ontology
ALK	ENSG00000171094	0.04	0.01	0.02	0.01	0.03	0.04	0.26	0.25	0.28	3.37	3.57	4.07	18.02	18.27	21.81	12.94	12.06	12.26	K05119	biological_process:activation of MAPK activity(GO:0000187);molecular_function:NF-kappaB-inducing kinase activity(GO:0004704);molecular_function:transmembrane receptor protein tyrosine kinase activity(GO:0004714);molecular_function:protein binding(GO:0005515);molecular_function:ATP binding(GO:0005524);cellular_component:integral component of plasma membrane(GO:0005887);biological_process:signal tr…
HDAC2	ENSG00000196591	10.94	12.32	12.47	10.7	10.32	10.45	30.31	30.57	27.77	22.88	22.29	22.77	38.84	38.9	36.19	42.52	42.25	43.25	K06067	biological_process:negative regulation of transcription from RNA polymerase II promoter(GO:0000122);cellular_component:nuclear chromatin(GO:0000790);cellular_component:heterochromatin(GO:0000792);molecular_function:RNA polymerase II repressing transcription factor binding(GO:0001103);molecular_function:chromatin binding(GO:0003682);molecular_function:sequence-specific DNA binding transcription fa…
IRS2	ENSG00000185950	5.36	4.5	5.29	3.55	4.14	3.77	23.64	23.46	24.69	13.95	13.9	16.28	4.1	4.1	4.15	6.79	6.04	6.1	K07187	biological_process:positive regulation of mesenchymal cell proliferation(GO:0002053);biological_process:negative regulation of B cell apoptotic process(GO:0002903);molecular_function:signal transducer activity(GO:0004871);molecular_function:insulin receptor binding(GO:0005158);molecular_function:protein binding(GO:0005515);molecular_function:phospholipid binding(GO:0005543);cellular_component:cyt…
GATA3	ENSG00000107485	11.47	11.01	10.89	45.49	42.67	43.32	65.7	74.28	72.51	68.27	70.3	74.68	90.43	93.9	104.25	148	156.77	149.59	K17895	cellular_component:nuclear chromatin(GO:0000790);molecular_function:transcription regulatory region sequence-specific DNA binding(GO:0000976);molecular_function:RNA polymerase II core promoter sequence-specific DNA binding(GO:0000979);molecular_function:core promoter proximal region sequence-specific DNA binding(GO:0000987);molecular_function:core promoter sequence-specific DNA binding(GO:0001046…
IER3IP1	ENSG00000267228	0	0.22	0	1.27	1.35	0.1	0.47	0.22	0.36	0.62	0.95	0.83	0	0.21	0.34	0.46	0.41	0.47	_	cellular_component:endoplasmic reticulum(GO:0005783);cellular_component:endoplasmic reticulum membrane(GO:0005789);cellular_component:Golgi apparatus(GO:0005794);cellular_component:integral component of membrane(GO:0016021);biological_process:regulation of fibroblast apoptotic process(GO:2000269)
ASCL1	ENSG00000139352	1	0.72	0.94	36.2	34.88	34.35	69.75	66.4	65.92	59.14	60.96	57.47	34.46	35.45	32.68	186.93	198.2	193.31	K09067	molecular_function:transcription factor binding transcription factor activity(GO:0000989);biological_process:neuron migration(GO:0001764);biological_process:noradrenergic neuron fate commitment(GO:0003359);molecular_function:DNA binding(GO:0003677);molecular_function:double-stranded DNA binding(GO:0003690);molecular_function:sequence-specific DNA binding transcription factor activity(GO:0003700);…
LRP8	ENSG00000157193	7.37	6.33	6.73	8.83	9.18	10.39	4.5	4.09	4.86	5.06	5.07	5.59	6.36	6.16	7.87	2.83	2.44	2.03	_	biological_process:negative regulation of transcription from RNA polymerase II promoter(GO:0000122);biological_process:retinoid metabolic process(GO:0001523);molecular_function:transmembrane signaling receptor activity(GO:0004888);molecular_function:calcium ion binding(GO:0005509);molecular_function:protein binding(GO:0005515);cellular_component:extracellular region(GO:0005576);cellular_component…
IGF1R	ENSG00000140443	9.56	8.55	9.15	23.1	22.04	25.24	28.23	23.29	29.73	15.62	14.56	16.49	11.52	12.2	17.2	18	15.91	17.41	K05087	molecular_function:G-protein alpha-subunit binding(GO:0001965);molecular_function:protein tyrosine kinase activity(GO:0004713);molecular_function:transmembrane receptor protein tyrosine kinase activity(GO:0004714);molecular_function:insulin-like growth factor-activated receptor activity(GO:0005010);molecular_function:insulin receptor binding(GO:0005158);molecular_function:protein binding(GO:00055…
CTSH	ENSG00000103811	2.24	2.7	2.25	3.09	3.04	3.46	0.23	0.23	0.27	1.06	0.96	1.13	0.44	0.52	0.43	1.42	1.5	1.68	K01366	cellular_component:outer dense fiber(GO:0001520);biological_process:metanephros development(GO:0001656);cellular_component:acrosomal vesicle(GO:0001669);biological_process:T cell mediated cytotoxicity(GO:0001913);biological_process:adaptive immune response(GO:0002250);biological_process:immune response-regulating signaling pathway(GO:0002764);molecular_function:endopeptidase activity(GO:0004175);…
PIM3	ENSG00000198355	22.45	21.52	21.2	12.36	13.35	12.46	17.34	21.86	19.83	37.32	38.08	37.91	47.35	46.38	40.21	21.63	26.61	22.6	K08807	molecular_function:protein serine/threonine kinase activity(GO:0004674);molecular_function:protein binding(GO:0005515);molecular_function:ATP binding(GO:0005524);cellular_component:cytoplasm(GO:0005737);biological_process:protein phosphorylation(GO:0006468);biological_process:apoptotic process(GO:0006915);biological_process:cell cycle(GO:0007049);biological_process:regulation of mitotic cell cycl…
ERC1	ENSG00000082805	10.28	9.13	9.33	7.81	8.36	7.78	7.17	6.21	7.77	7.52	6.76	7.36	4.1	4.65	6.19	6.01	5.14	5.41	K16072	cellular_component:Golgi membrane(GO:0000139);molecular_function:protein binding(GO:0005515);cellular_component:cytoplasm(GO:0005737);biological_process:regulation of transcription, DNA-templated(GO:0006355);biological_process:I-kappaB phosphorylation(GO:0007252);biological_process:multicellular organismal development(GO:0007275);cellular_component:IkappaB kinase complex(GO:0008385);biological_pr…
TFAP2B	ENSG00000008196	0.01	0.01	0.01	26.4	27.38	28.58	0.01	0.01	0.02	30.08	29.35	32.73	60.65	62.38	72.51	0.21	0.16	0.28	K09176	biological_process:negative regulation of transcription from RNA polymerase II promoter(GO:0000122);molecular_function:RNA polymerase II core promoter sequence-specific DNA binding(GO:0000979);molecular_function:sequence-specific DNA binding RNA polymerase II transcription factor activity(GO:0000981);molecular_function:RNA polymerase II core promoter sequence-specific DNA binding transcription fa…
GPX4	ENSG00000167468	95.06	97.38	93.67	65.83	66.21	63.6	84	117.84	92.19	53.45	57.85	59.17	52.35	50.79	45.89	73.59	78.11	68.53	K05361	molecular_function:glutathione peroxidase activity(GO:0004602);cellular_component:mitochondrion(GO:0005739);cellular_component:cytosol(GO:0005829);biological_process:phospholipid metabolic process(GO:0006644);biological_process:response to oxidative stress(GO:0006979);biological_process:multicellular organismal development(GO:0007275);biological_process:arachidonic acid metabolic process(GO:00193…
PYCR1	ENSG00000183010	47.35	48.69	48.96	36.19	37.48	35.02	68.11	91.52	75.52	108.26	108.18	122.7	86.12	82.24	77.36	69.57	80.22	70.1	K00286	molecular_function:pyrroline-5-carboxylate reductase activity(GO:0004735);cellular_component:mitochondrion(GO:0005739);cellular_component:mitochondrial matrix(GO:0005759);biological_process:proline biosynthetic process(GO:0006561);biological_process:cellular amino acid biosynthetic process(GO:0008652);biological_process:cellular response to oxidative stress(GO:0034599);biological_process:cellular…
LIG4	ENSG00000174405	8.86	8.21	9.29	7.79	8.19	7.82	9.32	6.71	8.27	6.03	6.39	5.17	3.05	3.47	3.84	5.2	4.11	5.09	K10777	biological_process:single strand break repair(GO:0000012);cellular_component:condensed chromosome(GO:0000793);biological_process:in utero embryonic development(GO:0001701);biological_process:pro-B cell differentiation(GO:0002328);molecular_function:DNA binding(GO:0003677);molecular_function:DNA ligase activity(GO:0003909);molecular_function:DNA ligase (ATP) activity(GO:0003910);molecular_function…
SOX11	ENSG00000176887	0.01	0.01	0.01	30.4	30.19	31.43	43.89	39.22	41.51	2.06	2.02	2.06	41.59	42.92	48.81	59.33	57.58	59.8	K09268	biological_process:negative regulation of transcription from RNA polymerase II promoter(GO:0000122);molecular_function:transcription regulatory region sequence-specific DNA binding(GO:0000976);molecular_function:RNA polymerase II core promoter sequence-specific DNA binding(GO:0000979);molecular_function:nucleic acid binding transcription factor activity(GO:0001071);molecular_function:RNA polymera…
PRKCA	ENSG00000154229	43.69	38.25	38.53	56.28	56.02	58.91	58.17	51.25	58.22	10.71	10.39	10.97	6.8	6.75	8.01	5.24	4.94	5.24	K02677	biological_process:inactivation of MAPK activity(GO:0000188);biological_process:angiogenesis(GO:0001525);cellular_component:photoreceptor outer segment(GO:0001750);biological_process:positive regulation of protein phosphorylation(GO:0001934);biological_process:positive regulation of endothelial cell proliferation(GO:0001938);biological_process:regulation of the force of heart contraction(GO:00020…
ISL1	ENSG00000016082	0.8	0.6	1.04	14.66	14.08	15.83	43.72	46.63	45.01	25.88	25.61	28.43	59.99	59.32	59.27	35.78	37.86	37.09	K09370	biological_process:negative regulation of transcription from RNA polymerase II promoter(GO:0000122);molecular_function:RNA polymerase II activating transcription factor binding(GO:0001102);molecular_function:RNA polymerase II transcription coactivator activity(GO:0001105);molecular_function:enhancer sequence-specific DNA binding(GO:0001158);biological_process:neural crest cell migration(GO:000175…
PIAS1	ENSG00000033800	6.59	6.9	6.33	7.46	7.71	7.62	11.01	10.04	12.16	8.89	8.65	8.65	8.69	9.43	9.82	10.36	9.38	9.21	K04706	biological_process:negative regulation of transcription from RNA polymerase II promoter(GO:0000122);molecular_function:nucleic acid binding(GO:0003676);molecular_function:DNA binding(GO:0003677);molecular_function:transcription coactivator activity(GO:0003713);molecular_function:transcription corepressor activity(GO:0003714);molecular_function:protein binding(GO:0005515);cellular_component:nucleu…
MSH2	ENSG00000095002	11.53	12.26	11.13	24.15	23.95	23.8	28.04	25.1	24.49	39.54	41.95	41.16	53.26	51.75	55.2	45.69	43.54	45.67	_	cellular_component:nuclear chromosome(GO:0000228);molecular_function:magnesium ion binding(GO:0000287);molecular_function:four-way junction DNA binding(GO:0000400);molecular_function:Y-form DNA binding(GO:0000403);molecular_function:heteroduplex DNA loop binding(GO:0000404);molecular_function:double-strand/single-strand DNA junction binding(GO:0000406);biological_process:meiotic mismatch repair(G…
NOA1	ENSG00000084092	15.12	15.6	16.19	10.49	10.84	10.92	13.18	18.18	15.15	16.21	15.8	17.26	27.97	26.79	25.92	12.51	13.35	13.65	K17985	molecular_function:GTPase activity(GO:0003924);molecular_function:protein binding(GO:0005515);molecular_function:GTP binding(GO:0005525);;biological_process:apoptotic process(GO:0006915);biological_process:regulation of cell death(GO:0010941);cellular_component:extrinsic component of mitochondrial inner membrane(GO:0031314);biological_process:mitochondrial translation(GO:0032543);biological_proce…
HAND2	ENSG00000164107	10.87	10.33	9.99	180.07	180.52	173.76	105.15	97.28	101.92	188.25	189.83	203.03	382.32	377.65	373.9	147.34	157.11	151.56	K18486	cellular_component:nuclear chromatin(GO:0000790);molecular_function:RNA polymerase II regulatory region sequence-specific DNA binding(GO:0000977);molecular_function:RNA polymerase II core promoter proximal region sequence-specific DNA binding transcription factor activity involved in positive regulation of transcription(GO:0001077);biological_process:angiogenesis(GO:0001525);biological_process:in…
MDM2	ENSG00000135679	23.47	21.07	22.61	9.15	9.88	9.85	15.79	12.12	14.8	13	13.5	12.3	9.16	9.97	11.07	14.73	13.84	14.45	K06643	biological_process:negative regulation of transcription from RNA polymerase II promoter(GO:0000122);molecular_function:p53 binding(GO:0002039);molecular_function:ubiquitin-protein transferase activity(GO:0004842);molecular_function:protein binding(GO:0005515);cellular_component:nucleus(GO:0005634);cellular_component:nucleoplasm(GO:0005654);cellular_component:nucleolus(GO:0005730);cellular_compone…
UBE2O	ENSG00000175931	11.58	11.17	11.57	16.21	15.78	16.35	15.58	14.81	17.38	18.19	18.03	19.7	21.2	21.22	24.33	21.41	22.33	21.03	K10581	molecular_function:ubiquitin-protein transferase activity(GO:0004842);molecular_function:ATP binding(GO:0005524);molecular_function:acid-amino acid ligase activity(GO:0016881)
FAIM	ENSG00000158234	0.25	0.37	0.33	0.52	0.51	0.64	2.01	1.54	1.77	6.55	6.84	6.08	6.5	6.11	5.69	4.02	4.31	4.31	_	cellular_component:cytoplasm(GO:0005737);biological_process:apoptotic process(GO:0006915);biological_process:negative regulation of apoptotic process(GO:0043066)
FAM134B	ENSG00000154153	2.41	2.62	2.25	0.77	0.83	0.88	0.42	0.4	0.43	2.38	2.78	2.22	1.13	0.78	1.49	0.16	0.14	0.16	_	cellular_component:Golgi apparatus(GO:0005794);cellular_component:cis-Golgi network(GO:0005801);cellular_component:integral component of membrane(GO:0016021);biological_process:sensory perception of pain(GO:0019233)
MYCN	ENSG00000134323	0	0.08	0.17	0.12	0.2	0.17	77.9	74.02	76.21	1153.06	1168.07	1171.35	1718.72	1687.18	1629.64	491.02	517.68	489.8	K09109	cellular_component:chromatin(GO:0000785);molecular_function:DNA binding(GO:0003677);molecular_function:sequence-specific DNA binding transcription factor activity(GO:0003700);molecular_function:protein binding(GO:0005515);cellular_component:nucleus(GO:0005634);biological_process:regulation of transcription from RNA polymerase II promoter(GO:0006357);molecular_function:protein dimerization activit…
